# Supplementary material for: A Latent Profile Analysis of Emotions in AI-Mediated IDLE: Associations with Emotion Regulation Strategies and Perceived AI Affordances
Source: Behav Sci (Basel). 2026 Feb 15;16(2):283. doi: 10.3390/bs16020283 (PMC12938404; doi:10.3390/bs16020283)
Supplement: Supplementary file 1 [file behavsci-16-00283-s001.zip]

Archive with 1 entries (1 files):
- behavsci-4067391-supplementary.pdf
